# Supplementary material for: Mechanical and Microstructural Response of FDM-Printed PETG and PETG+CF to Variable Infill Architecture and Lubricant Exposure
Source: Polymers (Basel). 2026 Mar 7;18(5):654. doi: 10.3390/polym18050654 (PMC12986719; doi:10.3390/polym18050654)
Supplement: Supplementary file 1 [file polymers-18-00654-s001.zip]

Archive with 1 entries (1 files):
- polymers-4132787-supplementary.pdf
